# Supplementary material for: Connexins during 500 Million Years—From Cyclostomes to Mammals
Source: Int J Mol Sci. 2021 Feb 4;22(4):1584. doi: 10.3390/ijms22041584 (PMC7914757; doi:10.3390/ijms22041584)
Supplement: Supplementary file 1 [file ijms-22-01584-s001.zip]

Archive with 3 entries (3 files):
- Additional File 1 Supplementary Figures S1-S43.docx
- Additional File 2 Supplementary Figures S44-S71.pdf
- Additional File 3 Supplementary Tables S1-S8.docx
